# Supplementary material for: Development and Evaluation of a GPT4-Based Orofacial Pain Clinical Decision Support System
Source: Diagnostics (Basel). 2024 Dec 17;14(24):2835. doi: 10.3390/diagnostics14242835 (PMC11674870; doi:10.3390/diagnostics14242835)
Supplement: Supplementary file 1 [file diagnostics-14-02835-s001.zip]

Archive with 1 entries (1 files):
- diagnostics-3320646-supplementary.pdf
